# Supplementary material for: Virus–Host Protein–Protein Interactions between Human Papillomavirus 16 E6 A1 and D2/D3 Sub-Lineages: Variances and Similarities
Source: Int J Mol Sci. 2020 Oct 27;21(21):7980. doi: 10.3390/ijms21217980 (PMC7663357; doi:10.3390/ijms21217980)
Supplement: Supplementary file 1 [file ijms-21-07980-s001.zip]

Archive with 11 entries (9 files):
- ijms-966769-supplementary/
- ijms-966769-supplementary/ijms-967769 suppl/
- ijms-966769-supplementary/ijms-967769 suppl/reference-supplementary data.docx
- ijms-966769-supplementary/ijms-967769 suppl/Supplementary data.pdf
- ijms-966769-supplementary/ijms-967769 suppl/Table S1.pdf
- ijms-966769-supplementary/ijms-967769 suppl/Table S2.xlsx
- ijms-966769-supplementary/ijms-967769 suppl/Table S3.xlsx
- ijms-966769-supplementary/ijms-967769 suppl/Table S4.xlsx
- ijms-966769-supplementary/ijms-967769 suppl/Table S5.xlsx
- ijms-966769-supplementary/ijms-967769 suppl/Table S6.xlsx
- ijms-966769-supplementary/ijms-967769 suppl/Table S7.pdf
